# Supplementary material for: Impact of Malt Bagasse Silage on Fungal Diversity, Fusarium Species, and Mycotoxin Contamination Under a Circular Economy Approach to Climate Change Mitigation
Source: J Fungi (Basel). 2025 Jul 4;11(7):505. doi: 10.3390/jof11070505 (PMC12298717; doi:10.3390/jof11070505)
Supplement: Supplementary file 1 [file jof-11-00505-s001.zip]

Archive with 1 entries (1 files):
- jof-3731573-supplementary.pdf
